# Supplementary material for: ABCB1 and ABCG2 Control Brain Accumulation and Intestinal Disposition of the Novel ROS1/TRK/ALK Inhibitor Repotrectinib, While OATP1A/1B, ABCG2, and CYP3A Limit Its Oral Availability
Source: Pharmaceutics. 2021 Oct 21;13(11):1761. doi: 10.3390/pharmaceutics13111761 (PMC8619046; doi:10.3390/pharmaceutics13111761)
Supplement: Supplementary file 1 [file pharmaceutics-13-01761-s001.zip]

Archive with 1 entries (1 files):
- pharmaceutics-1385018-supplementary.pdf
